# Supplementary material for: Peripheral Neuropathy Presents Similar Symptoms and Pathological Changes in Both High-Fat Diet and Pharmacologically Induced Pre- and Diabetic Mouse Models
Source: Life (Basel). 2021 Nov 19;11(11):1267. doi: 10.3390/life11111267 (PMC8618965; doi:10.3390/life11111267)
Supplement: Supplementary file 1 [file life-11-01267-s001.zip]

Archive with 1 entries (1 files):
- life-1449007-supplementary.pdf
